# Supplementary material for: Development of Isoniazid–Pyrazole Hybrids as Potential Antitubercular Agents
Source: Int J Mol Sci. 2026 May 14;27(10):4385. doi: 10.3390/ijms27104385 (PMC13207674; doi:10.3390/ijms27104385)
Supplement: Supplementary file 1 [file ijms-27-04385-s001.zip]

Archive with 1 entries (1 files):
- ijms-4291321-supplementary.pdf
